# Supplementary material for: Effectiveness of the Fibrinogen-Thrombin-Impregnated Collagen Patch in the Prevention of Postoperative Complications after Parotidectomy: A Single-Blinded, Randomized Controlled Study
Source: J Clin Med. 2022 Jan 29;11(3):746. doi: 10.3390/jcm11030746 (PMC8836986; doi:10.3390/jcm11030746)
Supplement: Supplementary file 1 [file jcm-11-00746-s001.zip]

Archive with 1 entries (1 files):
- jcm-1579756-supplementary.pdf
